# Supplementary material for: Enabling precision medicine in neonatology, an integrated repository for preterm birth research
Source: Sci Data. 2018 Nov 6;5:180219. doi: 10.1038/sdata.2018.219 (PMC6219406; doi:10.1038/sdata.2018.219)
Supplement: Supplementary file 1 [file sdata2018219-isa1.zip]

Archive with 3 entries (3 files):
- i_Investigation.txt
- s_study_Sirota.txt
- a_assay_Sirota.txt
