# Supplementary material for: Enabling precision medicine in neonatology, an integrated repository for preterm birth research
Source: Sci Data. 2018 Nov 6;5:180219. doi: 10.1038/sdata.2018.219 (PMC6219406; doi:10.1038/sdata.2018.219)
Supplement: Supplementary file 1 [file sdata2018219-isa1.zip › i_Investigation.txt]

# Investigation File generated for Scientific Data with Investigation File Authoring Tool version 0.1.0 on 09/08/2018 - This metadata file is CC0
ONTOLOGY SOURCE REFERENCE
Term Source Name	IAO	UBERON	ERO	NCIT	OBI	EFO
Term Source File	http://data.bioontology.org/ontologies/IAO	http://data.bioontology.org/ontologies/UBERON	http://data.bioontology.org/ontologies/ERO	http://data.bioontology.org/ontologies/NCIT	http://data.bioontology.org/ontologies/OBI	http://data.bioontology.org/ontologies/EFO
Term Source Version	2015-02-23	releases/2014-06-15	2013-08-02	17.06d	2014-08-18	2.98
Term Source Description	Information Artifact Ontology	Uber Anatomy Ontology	Eagle-I Research Resource Ontology	National Cancer Institute Thesaurus	Ontology for Biomedical Investigations	Experimental Factor Ontology
INVESTIGATION
Investigation Identifier
Investigation Title
Investigation Description
Investigation Submission Date
Investigation Public Release Date
INVESTIGATION PUBLICATIONS
Investigation PubMed ID
Investigation Publication DOI
Investigation Publication Author List
Investigation Publication Title
Investigation Publication Status
Investigation Publication Status Term Accession Number
Investigation Publication Status Term Source REF
INVESTIGATION CONTACTS
Investigation Person Last Name
Investigation Person Mid Initials
Investigation Person First Name
Investigation Person Address
Investigation Person Phone
Investigation Person Fax
Investigation Person Email
Investigation Person Affiliation
Investigation Person Roles
Investigation Person Roles Term Accession Number
Investigation Person Roles Term Source REF
STUDY
Study Identifier	10.1038/sdata.2018.219
Study Title	Enabling precision medicine in neonatology, an integrated repository for preterm birth research
Study Submission Date	28/03/2018
Study Public Release Date	06/11/2018
Study Description	http://www.nature.com/articles/sdata2018219#abstract
Study File Name	s_study_Sirota.txt
Comment[Subject Keywords]	//;//;//;///
Comment[Manuscript Licence]	CC BY-4.0
Comment[Experimental Metadata Licence]	CC0
Comment[Supplementary Information File Name]	
Comment[Supplementary Information File Type]	x-zip-compressed
Comment[Supplementary Information File URL]	http://www.nature.com/articles/sdata2018219#supplementary-information
Comment[Data Repository]	ImmPort;ImmPort;ImmPort;ImmPort;ImmPort;ImmPort;ImmPort;ImmPort;ImmPort;ImmPort;ImmPort;ImmPort;ImmPort
Comment[Data Record Accession]	doi:10.21430/M3D491LGDT;doi:10.21430/M3D8CS7ILY;doi:10.21430/M3PZM1ERD2;doi:10.21430/M34I5YT3K9;doi:10.21430/M37W3869AH;doi:10.21430/M3OV4WX72N;doi:10.21430/M3OARGGSY0;doi:10.21430/M33PSZ2FHV;doi:10.21430/M3AM8G2I2Q;doi:10.21430/M3F345ZL81;doi:10.21430/M3H1U3KJMZ;doi:10.21430/M3VCNPMD4B;doi:10.21430/M37N6PJEQT
Comment[Data Record URI]	https://doi.org/10.21430/M3D491LGDT;https://doi.org/10.21430/M3D8CS7ILY;https://doi.org/10.21430/M3PZM1ERD2 ;https://doi.org/10.21430/M34I5YT3K9 ;https://doi.org/10.21430/M37W3869AH ;https://doi.org/10.21430/M3OV4WX72N ;https://doi.org/10.21430/M3OARGGSY0 ;https://doi.org/10.21430/M33PSZ2FHV ;https://doi.org/10.21430/M3AM8G2I2Q ;https://doi.org/10.21430/M3F345ZL81 ;https://doi.org/10.21430/M3H1U3KJMZ ;https://doi.org/10.21430/M3VCNPMD4B ;https://doi.org/10.21430/M37N6PJEQT
STUDY DESIGN DESCRIPTORS
Study Design Type	data integration objective	database creation objective
Study Design Type Term Accession Number	ERO:0100092	http://www.ebi.ac.uk/efo/swo/SWO_0000509
Study Design Type Term Source REF	ERO	ERO
STUDY PUBLICATIONS
Study PubMed ID
Study Publication DOI
Study Publication Author List
Study Publication Title
Study Publication Status
Study Publication Status Term Accession Number
Study Publication Status Term Source REF
STUDY FACTORS
Study Factor Name	data type	center
Study Factor Type	Data Type	research organization
Study Factor Type Term Accession Number	NCIT:C42645	OBI:0000828
Study Factor Type Term Source REF	NCIT	OBI
STUDY ASSAYS
Study Assay Measurement Type	premature birth
Study Assay Measurement Type Term Accession Number	http://www.ebi.ac.uk/efo/EFO_0003917
Study Assay Measurement Type Term Source REF	EFO
Study Assay Technology Type	digital curation
Study Assay Technology Type Term Accession Number	OBI:0302914
Study Assay Technology Type Term Source REF	OBI
Study Assay Technology Platform	""
Study Assay File Name	a_assay_Sirota.txt
STUDY PROTOCOLS
Study Protocol Name	Data sources	Archiving
Study Protocol Type	selection	digital curation
Study Protocol Type Term Accession Number	OBI:0001928	OBI:0302914
Study Protocol Type Term Source REF	OBI	OBI
Study Protocol Description		
Study Protocol URI	""	""
Study Protocol Version		
Study Protocol Parameters Name	""	""
Study Protocol Parameters Name Term Accession Number	""	""
Study Protocol Parameters Name Term Source REF	""	""
Study Protocol Components Name	""	""
Study Protocol Components Type	""	""
Study Protocol Components Type Term Accession Number	""	""
Study Protocol Components Type Term Source REF	""	""
STUDY CONTACTS
Study Person Last Name	Sirota	Thomas	Liu	Zuhl	Banerjee	Wong	Quaintance	Leite	Chubiz	Anderson	Chappell	Kim	Grobman	Zhang	Rokas	England	Parry	Shaw	Simpson	Thomson	Butte
Study Person First Name	Marina	Cristel G.	Rebecca	Maya	Payal	Ronald J.	Cecele C.	Rite	Jessica	Rebecca	Joanne	Mara	William	Ge	Antonis	Sarah K.	Samuel	Gary M.	Joe Leigh	Elizabeth	Atul J.
Study Person Mid Initials																					
Study Person Email	marina.sirota@ucsf.edu	""	""	""	""	""	""	""	""	""	""	""	""	""	""	""	""	""	""	""	""
Study Person Phone																					
Study Person Fax																					
Study Person Address																					
Study Person Affiliation	Institute for Computational Health Sciences, University of California, San Francisco, CA 94158, USA	Northrop Grumman Health Solutions, Rockville, MD 20850, USA	Enterprise Science And Computing, Inc., Rockville, MD 20850, USA	March of Dimes, White Plains, NY 10605, USA	March of Dimes, White Plains, NY 10605, USA	March of Dimes Prematurity Research Center at Stanford, Department of Pediatrics, Stanford University School of Medicine Stanford, CA 94305, USA	March of Dimes Prematurity Research Center at Stanford, Department of Pediatrics, Stanford University School of Medicine Stanford, CA 94305, USA	Perelman School of Medicine at the University of Pennsylvania, Philadelphia, PA 19104, USA	Department of Obstetrics and Gynecology, Washington University in St Louis, St. Louis, MO 63110, USA	Department of Human Genetics, University of Chicago, Chicago, IL 60637, USA	Cincinnati Children’s Hospital Medical Center and University of Cincinnati College of Medicine, Cincinnati, OH 45267, USA	Department of Biological Sciences, Vanderbilt University, Nashville, TN 37235, USA	Department of Obstetrics and Gynecology, Feinberg School of Medicine, Northwestern University, Chicago, IL 60637, USA	Cincinnati Children’s Hospital Medical Center and University of Cincinnati College of Medicine, Cincinnati, OH 45267, USA	Department of Biological Sciences, Vanderbilt University, Nashville, TN 37235, USA	Department of Obstetrics and Gynecology, Washington University in St Louis, St. Louis, MO 63110, USA	Perelman School of Medicine at the University of Pennsylvania, Philadelphia, PA 19104, USA	March of Dimes Prematurity Research Center at Stanford, Department of Pediatrics, Stanford University School of Medicine Stanford, CA 94305, USA	Enterprise Science And Computing, Inc., Rockville, MD 20850, USA	Northrop Grumman Health Solutions, Rockville, MD 20850, USA	Institute for Computational Health Sciences, University of California, San Francisco, CA 94158, USA
Study Person Roles																					
Study Person Roles Term Accession Number																					
Study Person Roles Term Source REF																					
Comment[Study Person ORCID]						0000-0003-1205-6936									0000-0002-7248-6551					0000-0002-1267-6062	0000-0002-7433-2740
Comment[Funder]																					
Comment[FundRef ID]																					
Comment[Funder Term Source REF]																					
Comment[Grant Identifier]																					
