# Supplementary material for: Enabling precision medicine in neonatology, an integrated repository for preterm birth research
Source: Sci Data. 2018 Nov 6;5:180219. doi: 10.1038/sdata.2018.219 (PMC6219406; doi:10.1038/sdata.2018.219)
Supplement: Supplementary file 1 [file sdata2018219-isa1.zip › s_study_Sirota.txt]

Source Name	Material Type	Term Source REF	Term Accession Number	Characteristics[development stage]	Term Source REF	Term Accession Number	Protocol REF	Sample Name	Factor Value[data type]	Factor Value[center]
March of Dimes funded research	data set	IAO	IAO:0000100	neonate stage	UBERON	UBERON:0007221	Data sources	SDY465	Microbiome 16S	Stanford University
March of Dimes funded research	data set	IAO	IAO:0000100	neonate stage	UBERON	UBERON:0007221	Data sources	SDY475	CYTOF	Stanford University
March of Dimes funded research	data set	IAO	IAO:0000100	neonate stage	UBERON	UBERON:0007221	Data sources	SDY775	Microbiome 16S	University of Pennsylvania
March of Dimes funded research	data set	IAO	IAO:0000100	neonate stage	UBERON	UBERON:0007221	Data sources	SDY1155	RNA-Seq	Ohio Collaborative
March of Dimes funded research	data set	IAO	IAO:0000100	neonate stage	UBERON	UBERON:0007221	Data sources	SDY1164	Microbiome 16S	Stanford University
March of Dimes funded research	data set	IAO	IAO:0000100	neonate stage	UBERON	UBERON:0007221	Data sources	SDY1157	CYTOF	Stanford University
March of Dimes funded research	data set	IAO	IAO:0000100	neonate stage	UBERON	UBERON:0007221	Data sources	SDY673	Cell Free DNA seq; RNA Seq	Stanford University
March of Dimes funded research	data set	IAO	IAO:0000100	neonate stage	UBERON	UBERON:0007221	Data sources	SDY1175	Cell Free DNA Seq	Stanford University
March of Dimes funded research	data set	IAO	IAO:0000100	neonate stage	UBERON	UBERON:0007221	Data sources	SDY776	Genotyping	Ohio Collaborative
March of Dimes funded research	data set	IAO	IAO:0000100	neonate stage	UBERON	UBERON:0007221	Data sources	SDY1173	Genotyping	Ohio Collaborative
March of Dimes funded research	data set	IAO	IAO:0000100	neonate stage	UBERON	UBERON:0007221	Data sources	SDY1206	Microbiome	Washington University in St. Luis
March of Dimes funded research	data set	IAO	IAO:0000100	neonate stage	UBERON	UBERON:0007221	Data sources	SDY1215	Genotyping (Mitochondria)	University of Pennsylvania; Stanford University
March of Dimes funded research	data set	IAO	IAO:0000100	neonate stage	UBERON	UBERON:0007221	Data sources	SDY1205	Microbiome	Stanford University; Ohio Collaborative
