# Supplementary material for: Enabling precision medicine in neonatology, an integrated repository for preterm birth research
Source: Sci Data. 2018 Nov 6;5:180219. doi: 10.1038/sdata.2018.219 (PMC6219406; doi:10.1038/sdata.2018.219)
Supplement: Supplementary file 1 [file sdata2018219-isa1.zip › a_assay_Sirota.txt]

Sample Name	Protocol REF	Assay Name	Raw Data File	Comment[Data Repository]	Comment[Data Record Accession]	Comment[Data Record URI]
SDY465	Archiving	SDY465_Archiving	doi:10.21430/M3D491LGDT	ImmPort	doi:10.21430/M3D491LGDT	https://doi.org/10.21430/M3D491LGDT
SDY475	Archiving	SDY475_Archiving	doi:10.21430/M3D8CS7ILY	ImmPort	doi:10.21430/M3D8CS7ILY	https://doi.org/10.21430/M3D8CS7ILY
SDY775	Archiving	SDY775_Archiving	doi:10.21430/M3PZM1ERD2	ImmPort	doi:10.21430/M3PZM1ERD2	https://doi.org/10.21430/M3PZM1ERD2
SDY1155	Archiving	SDY1155_Archiving	doi:10.21430/M34I5YT3K9	ImmPort	doi:10.21430/M34I5YT3K9	https://doi.org/10.21430/M34I5YT3K9
SDY1164	Archiving	SDY1164_Archiving	doi:10.21430/M37W3869AH	ImmPort	doi:10.21430/M37W3869AH	https://doi.org/10.21430/M37W3869AH
SDY1157	Archiving	SDY1157_Archiving	doi:10.21430/M3OV4WX72N	ImmPort	doi:10.21430/M3OV4WX72N	https://doi.org/10.21430/M3OV4WX72N
SDY673	Archiving	SDY673_Archiving	doi:10.21430/M3OARGGSY0	ImmPort	doi:10.21430/M3OARGGSY0	https://doi.org/10.21430/M3OARGGSY0
SDY1175	Archiving	SDY1175_Archiving	doi:10.21430/M33PSZ2FHV	ImmPort	doi:10.21430/M33PSZ2FHV	https://doi.org/10.21430/M33PSZ2FHV
SDY776	Archiving	SDY776_Archiving	doi:10.21430/M3AM8G2I2Q	ImmPort	doi:10.21430/M3AM8G2I2Q	https://doi.org/10.21430/M3AM8G2I2Q
SDY1173	Archiving	SDY1173_Archiving	doi:10.21430/M3F345ZL81	ImmPort	doi:10.21430/M3F345ZL81	https://doi.org/10.21430/M3F345ZL81
SDY1206	Archiving	SDY1206_Archiving	doi:10.21430/M3H1U3KJMZ	ImmPort	doi:10.21430/M3H1U3KJMZ	https://doi.org/10.21430/M3H1U3KJMZ
SDY1215	Archiving	SDY1215_Archiving	doi:10.21430/M3VCNPMD4B	ImmPort	doi:10.21430/M3VCNPMD4B	https://doi.org/10.21430/M3VCNPMD4B
SDY1205	Archiving	SDY1205_Archiving	doi:10.21430/M37N6PJEQT	ImmPort	doi:10.21430/M37N6PJEQT	https://doi.org/10.21430/M37N6PJEQT
